# Supplementary material for: Evaluation of the biofilm life cycle between Candida albicans and Candida tropicalis
Source: Front Cell Infect Microbiol. 2022 Aug 18;12:953168. doi: 10.3389/fcimb.2022.953168 (PMC9433541; doi:10.3389/fcimb.2022.953168)
Supplement: Supplementary File S2 — Excel file with crude data and cured process analysis. [file DataSheet_2.xlsx]

## Sheet: Raw Data
	24H C.a (21-4-21)		Average1	24H C.a (22-4-21)		Average2	24H C.a (23-4-21)		Average3	24H C.a (28-4-21)		Average4	24H C.t (18-5-21)		Average4	24H C.t (19-5-21)		Average	24H C.t (25-5-21)		Average	24H C.t (10-6-21)		Average	48H C.a (29-4-21)		Average	48H (30-4-21)		48H C.a (13-5-21)		Average	48H C.a (14-5-21)		Average	48H C.t (26-5-21)		Average	48H C.t (17-6-21)		Average	48H C.t (18-21)		Average	48H C.t (24-6-21)		Average	72H C.a(20-5-21)
OD 630 nm-PBS BLANCO	0.042	0.045	0.0435	0.042	0.045	0.0435	0.037	0.038	0.0375	0.037	0.037	0.037	0.037	0.037	0.037	0.036	0.038	0.037	0.036	0.036	0.036	0.036	0.036	0.036	0.035	0.036	0.0355	0.036	0.035	0.037	0.034	0.0355	0.034	0.035	0.0345	0.035	0.035	0.035	0.035	0.035	0.035	0.036	0.038	0.037	0.036	0.036	0.036	0.036	0.034
OD 630 nm-PBS CN1	0.042	0.043	0.0425	0.04	0.044	0.042	0.044	0.038	0.041	0.041	0.041	0.041	0.035	0.035	0.035	0.043	0.043	0.043	0.036	0.036	0.036	0.035	0.035	0.035	0.036	0.036	0.036	0.035	0.034	0.034	0.037	0.0355	0.035	0.036	0.0355	0.035	0.036	0.0355	0.049	0.043	0.046	0.041	0.051	0.046	0.036	0.036	0.036	0.055	0.047
OD 630 nm-PBS CN2	0.04	0.044	0.042	0.04	0.041	0.0405	0.044	0.047	0.0455	0.04	0.044	0.042	0.035	0.036	0.0355	0.042	0.043	0.0425	0.036	0.037	0.0365	0.035	0.035	0.035	0.036	0.036	0.036	0.039	0.035	0.034	0.035	0.0345	0.035	0.036	0.0355	0.035	0.036	0.0355	0.041	0.046	0.0435	0.041	0.048	0.0445	0.035	0.035	0.035	0.035	0.034
OD 630 nm-PBS CFU1	0.191	0.186	0.1885	0.244	0.246	0.245	0.159	0.163	0.161	0.33	0.326	0.328	0.614	0.616	0.615	0.737	0.742	0.7395	0.869	0.874	0.8715	0.546	0.553	0.5495	0.306	0.308	0.307			0.614	0.62	0.617	0.438	0.444	0.441	1.18	1.183	1.1815	0.75	0.737	0.7435	0.798	0.802	0.8	0.946	0.956	0.951	1.035	1.019
OD 630 nm-PBS CFU2	0.244	0.249	0.2465	0.25	0.244	0.247	0.311	0.312	0.3115	0.368	0.358	0.363	0.396	0.401	0.3985	0.851	0.856	0.8535	0.537	0.541	0.539	0.694	0.703	0.6985	0.439	0.442	0.4405	0.99	0.965	0.437	0.441	0.439	0.457	0.466	0.4615	1.026	1.031	1.0285	0.968	0.93	0.949	0.786	0.778	0.782	1.014	1.015	1.0145	0.806	0.811
OD 630 nm-PBS CFU3	0.166	0.169	0.1675	0.351	0.351	0.351	0.313	0.316	0.3145	0.478	0.469	0.4735	0.724	0.748	0.736	0.911	0.917	0.914	0.583	0.587	0.585	0.554	0.566	0.56	0.575	0.576	0.5755	1.218	1.194	0.464	0.468	0.466	0.635	0.645	0.64	1.086	1.091	1.0885	0.908	0.886	0.897	1.089	1.084	1.0865	0.811	0.821	0.816	0.739	0.739
OD 630 nm-PBS CFU4	0.287	0.275	0.281	0.404	0.388	0.396	0.349	0.37	0.3595	0.639	0.624	0.6315	0.817	0.823	0.82	0.985	0.99	0.9875	0.443	0.445	0.444	0.59	0.605	0.5975	0.678	0.684	0.681	1.232	1.211	0.518	0.523	0.5205	0.818	0.827	0.8225	1.031	1.033	1.032	0.893	0.885	0.889	1.044	1.049	1.0465	0.898	0.898	0.898	0.673	0.673
OD 630 nm-PBS CFU5	0.204	0.205	0.2045	0.137	0.137	0.137	0.527	0.474	0.5005	0.421	0.422	0.4215	0.795	0.8	0.7975	0.768	0.775	0.7715	0.815	0.816	0.8155	0.767	0.779	0.773	0.826	0.834	0.83	1.229	1.232	0.758	0.761	0.7595	0.957	0.972	0.9645	1.022	1.029	1.0255	1	0.989	0.9945	1.193	1.205	1.199	1.004	1.022	1.013	0.857	0.898
OD 630 nm-ETN 96% BLANCO	0.043	0.041	0.042	0.042	0.038	0.04	0.038	0.038	0.038	0.038	0.039	0.0385	0.037	0.036	0.0365	0.037	0.036	0.0365	0.036	0.036	0.036	0.037	0.037	0.037	0.038	0.038	0.038	0.039	0.038	0.039	0.036	0.0375	0.036	0.036	0.036	0.036	0.036	0.036	0.036	0.036	0.036	0.036	0.036	0.036	0.036	0.036	0.036	0.036	0.037
OD 630 nm-CV CN1	0.038	0.038	0.038	0.044	0.038	0.041	0.038	0.039	0.0385	0.039	0.039	0.039	0.038	0.038	0.038	0.036	0.036	0.036	0.039	0.039	0.039	0.038	0.38	0.209	0.038	0.038	0.038	0.045	0.039	0.039	0.039	0.039	0.036	0.036	0.036	0.036	0.038	0.037	0.038	0.038	0.038	0.04	0.04	0.04	0.04	0.039	0.0395	0.037	0.04
OD 630 nm-CV CN2	0.04	0.038	0.039	0.046	0.038	0.042	0.039	0.039	0.039	0.039	0.038	0.0385	0.039	0.038	0.0385	0.045	0.042	0.0435	0.04	0.04	0.04	0.041	0.043	0.042	0.036	0.036	0.036	0.047	0.039	0.036	0.036	0.036	0.036	0.036	0.036	0.039	0.038	0.0385	0.038	0.039	0.0385	0.04	0.04	0.04	0.04	0.04	0.04	0.04	0.041
OD 630 nm-CV1	0.091	0.091	0.091	0.106	0.106	0.106	0.091	0.091	0.091	0.095	0.097	0.096	0.216	0.216	0.216	0.183	0.183	0.183	0.182	0.182	0.182	0.183	0.18	0.1815	0.213	0.213	0.213	0.155	0.151	0.216	0.216	0.216	0.191	0.191	0.191	0.327	0.327	0.327	0.274	0.274	0.274	0.305	0.305	0.305	0.333	0.333	0.333	0.326	0.326
OD 630 nm-CV2	0.088	0.088	0.088	0.089	0.089	0.089	0.091	0.091	0.091	0.103	0.107	0.105	0.223	0.223	0.223	0.182	0.182	0.182	0.185	0.185	0.185	0.179	0.171	0.175	0.216	0.216	0.216	0.139	0.131	0.215	0.215	0.215	0.183	0.183	0.183	0.336	0.336	0.336	0.305	0.305	0.305	0.307	0.307	0.307	0.333	0.333	0.333	0.307	0.307
OD 630 nm-CV3	0.106	0.106	0.106	0.088	0.088	0.088	0.067	0.067	0.067	0.108	0.108	0.108	0.213	0.213	0.213	0.181	0.181	0.181	0.186	0.186	0.186	0.18	0.176	0.178	0.232	0.232	0.232	0.124	0.128	0.197	0.197	0.197	0.19	0.19	0.19	0.341	0.341	0.341	0.299	0.299	0.299	0.31	0.31	0.31	0.327	0.327	0.327	0.305	0.305
OD 630 nm-CV4	0.115	0.115	0.115	0.108	0.108	0.108	0.072	0.072	0.072	0.098	0.099	0.0985	0.223	0.223	0.223	0.155	0.155	0.155	0.19	0.19	0.19	0.178	0.177	0.1775	0.192	0.192	0.192	0.096	0.102	0.206	0.206	0.206	0.218	0.218	0.218	0.316	0.316	0.316	0.295	0.295	0.295	0.232	0.232	0.232	0.325	0.325	0.325	0.303	0.303
OD 630 nm-CV5	0.097	0.097	0.097	0.101	0.101	0.101	0.061	0.061	0.061	0.099	0.1	0.0995	0.191	0.191	0.191	0.197	0.197	0.197	0.194	0.194	0.194	0.163	0.168	0.1655	0.188	0.188	0.188	0.125	0.129	0.214	0.214	0.214	0.217	0.217	0.217	0.313	0.313	0.313	0.301	0.301	0.301	0.274	0.274	0.274	0.299	0.299	0.299	0.26	0.26
																						0
CFU1 (10E-3) T1G1	84	84000000		80	80000000		82	82000000		120	120000000														150	150000000		400	400000000	160	160000000		145	145000000
CFU1 (10E-3) T1G2	93	93000000		84	84000000		85	85000000		118	118000000														165	165000000		402	402000000	184	184000000		142	142000000
CFU1 (10E-3) T1G3	89	89000000		102	102000000		87	87000000		120	120000000														155	155000000		408	408000000	167	167000000		142	142000000
AVERAGE	88.6667	8.86667e+07		88.6667	8.86667e+07		84.6667	8.46667e+07		119.333	1.19333e+08														156.667	1.56667e+08		403.333	4.03333e+08	170.333	1.70333e+08		143	143000000
CFU2 (10E-3) T1G1	88	88000000		85	85000000		90	90000000		110	110000000														250	250000000		432	432000000	173	173000000		140	140000000
CFU2 (10E-3) T1G2	99	99000000		83	83000000		91	91000000		117	117000000														175	175000000		449	449000000	125	125000000		144	144000000
CFU2 (10E-3) T1G3	87	87000000		84	84000000		89	89000000		117	117000000														180	180000000		450	450000000	125	125000000		141	141000000
AVERAGE	91.3333	9.13333e+07		84	84000000		90	90000000		114.667	1.14667e+08														201.667	2.01667e+08		443.667	4.43667e+08	141	141000000		141.667	1.41667e+08
CFU3 (10E-3) T1G1	77	77000000		122	122000000		85	85000000		160	160000000														375	375000000		458	458000000	127	127000000		146	146000000
CFU3 (10E-3) T1G2	100	100000000		123	123000000		82	82000000		167	167000000														376	376000000		456	456000000	127	127000000		148	148000000
CFU3 (10E-3) T1G3	82	82000000		122	122000000		87	87000000		169	169000000														387	387000000		441	441000000	144	144000000		155	155000000
AVERAGE	86.3333	8.63333e+07		122.333	1.22333e+08		84.6667	8.46667e+07		165.333	1.65333e+08														379.333	3.79333e+08		451.667	4.51667e+08	132.667	1.32667e+08		149.667	1.49667e+08
CFU4 (10E-3) T1G1	120	120000000		125	125000000		59	59000000		132	132000000														400	400000000		450	450000000	125	125000000		243	243000000
CFU4 (10E-3) T1G2	125	125000000		128	128000000		85	85000000		137	137000000														400	400000000		460	460000000	125	125000000		245	245000000
CFU4 (10E-3) T1G3	115	115000000		123	123000000		86	86000000		38	38000000														410	410000000		410	410000000	125	125000000		246	246000000
AVERAGE	120	120000000		125.333	1.25333e+08		76.6667	7.66667e+07		102.333	1.02333e+08														403.333	4.03333e+08		440	440000000	125	125000000		244.667	2.44667e+08
CFU5 (10E-3) T1G1	97	97000000		123	123000000		90	90000000		135	135000000														469	469000000		431	431000000	127	127000000		250	250000000
CFU5 (10E-3) T1G2	82	82000000		122	122000000		95	95000000		140	140000000														459	459000000		431	431000000	128	128000000		175	175000000
CFU5 (10E-3) T1G3	82	82000000		125	125000000		96	96000000		152	152000000														450	450000000		440	440000000	130	130000000		190	190000000
AVERAGE	87	87000000		123.333	1.23333e+08		93.6667	9.36667e+07		142.333	1.42333e+08														459.333	4.59333e+08		434	434000000	128.333	1.28333e+08		205	205000000
CFU1 (10E-4) T1G1	12	120000000		9	90000000		10	100000000		12	120000000		111	1110000000		92	920000000		90	900000000		92	920000000		31	310000000		33	330000000	25	250000000		15	150000000		250	2500000000		210	2100000000		230	2300000000		250	2500000000		47	470000000
CFU1 (10E-4) T1G2	6	60000000		13	130000000		9	90000000		12	120000000		100	1000000000		93	930000000		93	930000000		93	930000000		32	320000000		39	390000000	22	220000000		15	150000000		300	3000000000		200	2000000000		220	2200000000		260	2600000000		49	490000000
CFU1 (10E-4) T1G3	7	70000000		9	90000000		9	90000000		13	130000000		110	1100000000		90	900000000		95	950000000		90	900000000		33	330000000		38	380000000	22	220000000		14	140000000		270	2700000000		250	2500000000		210	2100000000		300	3000000000		48	480000000
AVERAGE	8.33333	8.33333e+07		10.3333	1.03333e+08		9.33333	9.33333e+07		12.3333	1.23333e+08		107	1070000000		91.6667	9.16667e+08		92.6667	9.26667e+08		91.6667	9.16667e+08		32	320000000		36.6667	3.66667e+08	23	230000000		14.6667	1.46667e+08		273.333	2.73333e+09		220	2200000000		220	2200000000		270	2700000000		48	480000000
CFU2 (10E-4) T1G1	17	170000000		8	80000000		8	80000000		12	120000000		112	1120000000		130	1300000000		60	600000000		92	920000000		33	330000000		48	480000000	14	140000000		17	170000000		290	2900000000		200	2000000000		250	2500000000		210	2100000000		40	400000000
CFU2 (10E-4) T1G2	16	160000000		8	80000000		9	90000000		12	120000000		114	1140000000		135	1350000000		58	580000000		95	950000000		31	310000000		45	450000000	14	140000000		15	150000000		285	2850000000		201	2010000000		220	2200000000		190	1900000000		50	500000000
CFU2 (10E-4) T1G3	11	110000000		8	80000000		9	90000000		15	150000000		111	1110000000		130	1300000000		65	650000000		91	910000000		35	350000000		40	400000000	12	120000000		15	150000000		300	3000000000		220	2200000000		220	2200000000		200	2000000000		51	510000000
AVERAGE	14.6667	1.46667e+08		8	80000000		8.66667	8.66667e+07		13	130000000		112.333	1.12333e+09		131.667	1.31667e+09		61	610000000		92.6667	9.26667e+08		33	330000000		44.3333	4.43333e+08	13.3333	1.33333e+08		15.6667	1.56667e+08		291.667	2.91667e+09		207	2070000000		230	2300000000		200	2000000000		47	470000000
CFU3 (10E-4) T1G1	10	100000000		16	160000000		9	90000000		17	170000000		100	1000000000		142	1420000000		60	600000000		110	1100000000		34	340000000		50	500000000	20	200000000		15	150000000		301	3010000000		190	1900000000		200	2000000000		200	2000000000		40	400000000
CFU3 (10E-4) T1G2	16	160000000		15	150000000		10	100000000		17	170000000		112	1120000000		140	1400000000		65	650000000		95	950000000		32	320000000		58	580000000	21	210000000		16	160000000		277	2770000000		210	2100000000		220	2200000000		190	1900000000		40	400000000
CFU3 (10E-4) T1G3	11	110000000		15	150000000		9	90000000		18	180000000		100	1000000000		135	1350000000		60	600000000		98	980000000		36	360000000		54	540000000	18	180000000		15	150000000		305	3050000000		200	2000000000		210	2100000000		210	2100000000		38	380000000
AVERAGE	12.3333	1.23333e+08		15.3333	1.53333e+08		9.33333	9.33333e+07		17.3333	1.73333e+08		104	1040000000		139	1390000000		61.6667	6.16667e+08		101	1010000000		34	340000000		54	540000000	19.6667	1.96667e+08		15.3333	1.53333e+08		294.333	2.94333e+09		200	2000000000		210	2100000000		200	2000000000		39.3333	3.93333e+08
CFU4 (10E-4) T1G1	17	170000000		16	160000000		10	100000000		15	150000000		116	1160000000		136	1360000000		45	450000000		112	1120000000		41	410000000		48	480000000	22	220000000		22	220000000		301	3010000000		200	2000000000		200	2000000000		210	2100000000		33	330000000
CFU4 (10E-4) T1G2	20	200000000		20	200000000		10	100000000		15	150000000		110	1100000000		138	1380000000		62	620000000		111	1110000000		42	420000000		50	500000000	21	210000000		22	220000000		299	2990000000		150	1500000000		220	2200000000		200	2000000000		34	340000000
CFU4 (10E-4) T1G3	21	210000000		18	180000000		10	100000000		14	140000000		112	1120000000		120	1200000000		52	520000000		110	1100000000		48	480000000		50	500000000	23	230000000		24	240000000		300	3000000000		190	1900000000		190	1900000000		200	2000000000		31	310000000
AVERAGE	19.3333	1.93333e+08		18	180000000		10	100000000		14.6667	1.46667e+08		112.667	1.12667e+09		131.333	1.31333e+09		53	530000000		111	1110000000		43.6667	4.36667e+08		49.3333	4.93333e+08	22	220000000		22.6667	2.26667e+08		300	3000000000		180	1800000000		203.333	2.03333e+09		203.333	2.03333e+09		32.6667	3.26667e+08
CFU5 (10E-4) T1G1	8	80000000		0	0		11	110000000		15	150000000		110	1100000000		115	1150000000		65	650000000		91	910000000		46	460000000		58	580000000	27	270000000		0	0		390	3900000000		200	2000000000		220	2200000000		250	2500000000		45	450000000
CFU5 (10E-4) T1G2	10	100000000		0	0		10	100000000		15	150000000		110	1100000000		118	1180000000		62	620000000		92	920000000		46	460000000		56	560000000	27	270000000			0		350	3500000000		180	1800000000		210	2100000000		200	2000000000		45	450000000
CFU5 (10E-4) T1G3	10	100000000		0	0		9	90000000		15	150000000		110	1100000000		120	1200000000		60	600000000		95	950000000		48	480000000		70	700000000	35	350000000			0		300	3000000000		185	1850000000		200	2000000000		190	1900000000		45	450000000
AVERAGE	9.33333	9.33333e+07		0	0		10	100000000		15	150000000		110	1100000000		117.667	1.17667e+09		62.3333	6.23333e+08		92.6667	9.26667e+08		46.6667	4.66667e+08		61.3333	6.13333e+08	29.6667	2.96667e+08		0	0		346.667	3.46667e+09		188.333	1.88333e+09		210	2100000000		213.333	2.13333e+09		45	450000000
CFU1 (10E-5) T1G1													11	1100000000		10	1000000000		9	900000000		9	900000000													30	3000000000		21	2100000000		23	2300000000		26	2600000000		6	600000000
CFU1 (10E-5) T1G2													11	1100000000		10	1000000000		8	800000000		9	900000000													35	3500000000		20	2000000000		22	2200000000		26	2600000000		6	600000000
CFU1 (10E-5) T1G3													11	1100000000		8	800000000		9	900000000		9	900000000													31	3100000000		19	1900000000		25	2500000000		30	3000000000		7	700000000
AVERAGE													11	1100000000		9.33333	9.33333e+08		8.66667	8.66667e+08		9	900000000													32	3200000000		20	2000000000		23.3333	2.33333e+09		27.3333	2.73333e+09		6.33333	6.33333e+08
CFU2 (10E-5) T1G1													10	1000000000		11	1100000000		5	500000000		9	900000000													30	3000000000		20	2000000000		25	2500000000		20	2000000000		4	400000000
CFU2 (10E-5) T1G2													10	1000000000		11	1100000000		5	500000000		9	900000000													35	3500000000		20	2000000000		25	2500000000		20	2000000000		4	400000000
CFU2 (10E-5) T1G3													10	1000000000		11	1100000000		5	500000000		9	900000000													30	3000000000		20	2000000000		22	2200000000		20	2000000000		4	400000000
AVERAGE													10	1000000000		11	1100000000		5	500000000		9	900000000													31.6667	3.16667e+09		20	2000000000		24	2400000000		20	2000000000		4	400000000
CFU3 (10E-5) T1G1													11	1100000000		18	1800000000		6	600000000		10	1000000000													30	3000000000		19	1900000000		20	2000000000		19	1900000000		5	500000000
CFU3 (10E-5) T1G2													12	1200000000		18	1800000000		7	700000000		8	800000000													31	3100000000		21	2100000000		22	2200000000		19	1900000000		5	500000000
CFU3 (10E-5) T1G3													11	1100000000		15	1500000000		6	600000000		9	900000000													31	3100000000		20	2000000000		21	2100000000		20	2000000000		5	500000000
AVERAGE													11.3333	1.13333e+09		17	1700000000		6.33333	6.33333e+08		9	900000000													30.6667	3.06667e+09		20	2000000000		21	2100000000		19.3333	1.93333e+09		5	500000000
CFU4 (10E-5) T1G1													10	1000000000		12	1200000000		4	400000000		10	1000000000													31	3100000000		15	1500000000		22	2200000000		21	2100000000		3	300000000
CFU4 (10E-5) T1G2													10	1000000000		12	1200000000		5	500000000		9	900000000													31	3100000000		15	1500000000		20	2000000000		19	1900000000		3	300000000
CFU4 (10E-5) T1G3													9	900000000		16	1600000000		5	500000000		9	900000000													31	3100000000		15	1500000000		19	1900000000		19	1900000000		3	300000000
AVERAGE													9.66667	9.66667e+08		13.3333	1.33333e+09		4.66667	4.66667e+08		9.33333	9.33333e+08													31	3100000000		15	1500000000		20.3333	2.03333e+09		19.6667	1.96667e+09		3	300000000
CFU5 (10E-5) T1G1													15	1500000000		9	900000000		7	700000000		9	900000000													21	2100000000		20	2000000000		22	2200000000		26	2600000000		5	500000000
CFU5 (10E-5) T1G2													15	1500000000		9	900000000		7	700000000		9	900000000													21	2100000000		20	2000000000		21	2100000000		19	1900000000		5	500000000
CFU5 (10E-5) T1G3													15	1500000000		18	1800000000		7	700000000		9	900000000														0		20	2000000000		20	2000000000		19	1900000000		5	500000000
AVERAGE													15	1500000000		12	1200000000		7	700000000		9	900000000													21	2100000000		20	2000000000		21	2100000000		21.3333	2.13333e+09		5	500000000
[truncated: 34 more columns]

## Sheet: Processed Data
sp	h	pbs crude	pbsR	cv crude	cvR	cfu		PBS NC (Sterile PBS) Value		0.036
C. albicans	24	0.6315	0.5955	0.0985	0.0605	1.46667e+08
C. albicans	24	0.5005	0.4645	0.061	0.023	100000000		CV NC (alcohol 96%) Value		0.038
C. albicans	24	0.4735	0.4375	0.108	0.07	1.73333e+08
C. albicans	24	0.4215	0.3855	0.0995	0.0615	150000000
C. albicans	24	0.396	0.36	0.108	0.07	180000000
C. albicans	24	0.363	0.327	0.105	0.067	130000000
C. albicans	24	0.3595	0.3235	0.072	0.034	100000000
C. albicans	24	0.351	0.315	0.088	0.05	1.53333e+08
C. albicans	24	0.328	0.292	0.096	0.058	1.23333e+08
C. albicans	24	0.3145	0.2785	0.067	0.029	9.33333e+07
C. albicans	24	0.3115	0.2755	0.091	0.053	8.66667e+07
C. albicans	24	0.281	0.245	0.115	0.077	1.93333e+08
C. albicans	24	0.247	0.211	0.089	0.051	80000000
C. albicans	24	0.2465	0.2105	0.088	0.05	1.46667e+08
C. albicans	24	0.245	0.209	0.106	0.068	1.03333e+08
C. albicans	24	0.2045	0.1685	0.097	0.059	9.33333e+07
C. albicans	24	0.1885	0.1525	0.091	0.053	8.33333e+07
C. albicans	24	0.1675	0.1315	0.106	0.068	1.23333e+08
C. albicans	24	0.161	0.125	0.091	0.053	9.33333e+07
C. albicans	24	0.137	0.101	0.101	0.063	0
C. tropicalis	24	0.9875	0.9515	0.155	0.117	1.31333e+09
C. tropicalis	24	0.914	0.878	0.181	0.143	1390000000
C. tropicalis	24	0.8715	0.8355	0.182	0.144	9.26667e+08
C. tropicalis	24	0.8535	0.8175	0.182	0.144	1.31667e+09
C. tropicalis	24	0.82	0.784	0.223	0.185	1.12667e+09
C. tropicalis	24	0.8155	0.7795	0.194	0.156	6.23333e+08
C. tropicalis	24	0.7975	0.7615	0.191	0.153	1100000000
C. tropicalis	24	0.773	0.737	0.1655	0.1275	9.26667e+08
C. tropicalis	24	0.7715	0.7355	0.197	0.159	1.17667e+09
C. tropicalis	24	0.7395	0.7035	0.183	0.145	9.16667e+08
C. tropicalis	24	0.736	0.7	0.213	0.175	1040000000
C. tropicalis	24	0.6985	0.6625	0.175	0.137	9.26667e+08
C. tropicalis	24	0.615	0.579	0.216	0.178	1070000000
C. tropicalis	24	0.5975	0.5615	0.1775	0.1395	1110000000
C. tropicalis	24	0.585	0.549	0.186	0.148	6.16667e+08
C. tropicalis	24	0.56	0.524	0.178	0.14	1010000000
C. tropicalis	24	0.5495	0.5135	0.1815	0.1435	9.16667e+08
C. tropicalis	24	0.539	0.503	0.185	0.147	610000000
C. tropicalis	24	0.444	0.408	0.19	0.152	530000000
C. tropicalis	24	0.3985	0.3625	0.223	0.185	1.12333e+09
C. albicans	48	0.9645	0.9285	0.188	0.15	0
C. albicans	48	0.83	0.794	0.214	0.176	4.66667e+08
C. albicans	48	0.8225	0.7865	0.192	0.154	2.26667e+08
C. albicans	48	0.7595	0.7235	0.217	0.179	2.96667e+08
C. albicans	48	0.681	0.645	0.206	0.168	4.36667e+08
C. albicans	48	0.64	0.604	0.232	0.194	1.53333e+08
C. albicans	48	0.617	0.581	0.191	0.153	230000000
C. albicans	48	0.5755	0.5395	0.197	0.159	340000000
C. albicans	48	0.5205	0.4845	0.218	0.18	220000000
C. albicans	48	0.466	0.43	0.19	0.152	1.96667e+08
C. albicans	48	0.4615	0.4255	0.216	0.178	1.56667e+08
C. albicans	48	0.441	0.405	0.213	0.175	1.46667e+08
C. albicans	48	0.4405	0.4045	0.215	0.177	330000000
C. albicans	48	0.439	0.403	0.183	0.145	1.33333e+08
C. albicans	48	0.307	0.271	0.216	0.178	320000000
C. tropicalis	48	1.199	1.163	0.274	0.236	2100000000
C. tropicalis	48	1.1815	1.1455	0.327	0.289	2.73333e+09
C. tropicalis	48	1.0885	1.0525	0.341	0.303	2.94333e+09
C. tropicalis	48	1.0865	1.0505	0.31	0.272	2100000000
C. tropicalis	48	1.0465	1.0105	0.232	0.194	2.03333e+09
C. tropicalis	48	1.032	0.996	0.316	0.278	3000000000
C. tropicalis	48	1.0285	0.9925	0.336	0.298	2.91667e+09
C. tropicalis	48	1.0255	0.9895	0.313	0.275	3.46667e+09
C. tropicalis	48	1.0145	0.9785	0.333	0.295	2000000000
C. tropicalis	48	1.013	0.977	0.299	0.261	2.13333e+09
C. tropicalis	48	0.9945	0.9585	0.301	0.263	1.88333e+09
C. tropicalis	48	0.951	0.915	0.333	0.295	2700000000
C. tropicalis	48	0.949	0.913	0.305	0.267	2070000000
C. tropicalis	48	0.898	0.862	0.325	0.287	2.03333e+09
C. tropicalis	48	0.897	0.861	0.299	0.261	2000000000
C. tropicalis	48	0.889	0.853	0.295	0.257	1800000000
C. tropicalis	48	0.816	0.78	0.327	0.289	2000000000
C. tropicalis	48	0.8	0.764	0.305	0.267	2200000000
C. tropicalis	48	0.782	0.746	0.307	0.269	2300000000
C. tropicalis	48	0.7435	0.7075	0.274	0.236	2200000000
C. albicans	72	1.152	1.116	0.329	0.291	5.86667e+08
C. albicans	72	1.078	1.042	0.307	0.269	560000000
C. albicans	72	1.046	1.01	0.326	0.288	5.93333e+08
C. albicans	72	1.027	0.991	0.326	0.288	480000000
C. albicans	72	0.9405	0.9045	0.309	0.271	3.76667e+08
C. albicans	72	0.9355	0.8995	0.326	0.288	5.03333e+08
C. albicans	72	0.8775	0.8415	0.26	0.222	450000000
C. albicans	72	0.8545	0.8185	0.304	0.266	3.43333e+08
C. albicans	72	0.8085	0.7725	0.307	0.269	470000000
C. albicans	72	0.761	0.725	0.327	0.289	320000000
C. albicans	72	0.739	0.703	0.305	0.267	3.93333e+08
C. albicans	72	0.702	0.666	0.323	0.285	330000000
C. albicans	72	0.696	0.66	0.259	0.221	210000000
C. albicans	72	0.673	0.637	0.303	0.265	3.26667e+08
C. albicans	72	0.5845	0.5485	0.301	0.263	2.46667e+08
C. tropicalis	72	1.3405	1.3045	0.379	0.341	2.93333e+09
C. tropicalis	72	1.3355	1.2995	0.399	0.361	4000000000
C. tropicalis	72	1.3315	1.2955	0.37	0.332	2.53333e+09
C. tropicalis	72	1.3105	1.2745	0.422	0.384	4.13333e+09
C. tropicalis	72	1.246	1.21	0.41	0.372	2800000000
C. tropicalis	72	1.246	1.21	0.295	0.257	2.66667e+09
C. tropicalis	72	1.22	1.184	0.362	0.324	3000000000
C. tropicalis	72	1.2105	1.1745	0.375	0.337	3.13333e+09
C. tropicalis	72	1.1755	1.1395	0.301	0.263	2.73333e+09
C. tropicalis	72	1.1675	1.1315	0.345	0.307	2800000000
C. tropicalis	72	1.1655	1.1295	0.389	0.351	2.83333e+09
C. tropicalis	72	1.155	1.119	0.352	0.314	3.13333e+09
C. tropicalis	72	1.134	1.098	0.401	0.363	3000000000
C. tropicalis	72	1.0535	1.0175	0.315	0.277	2.06667e+09
C. tropicalis	72	0.9555	0.9195	0.371	0.333	3.16667e+09
C. albicans	96	1.342	1.306	0.352	0.314	430000000
C. albicans	96	1.182	1.146	0.404	0.366	5.16667e+08
C. albicans	96	1.1605	1.1245	0.378	0.34	4.23333e+08
C. albicans	96	1.1595	1.1235	0.365	0.327	5.33333e+08
C. albicans	96	1.1535	1.1175	0.362	0.324	5.83333e+08
C. albicans	96	1.097	1.061	0.362	0.324	5.16667e+08
C. albicans	96	1.0965	1.0605	0.365	0.327	4.33333e+08
C. albicans	96	1.069	1.033	0.349	0.311	4.66667e+08
C. albicans	96	1.063	1.027	0.407	0.369	510000000
C. albicans	96	1.045	1.009	0.32	0.282	5.33333e+08
C. albicans	96	0.993	0.957	0.311	0.273	430000000
C. albicans	96	0.987	0.951	0.356	0.318	4.36667e+08
C. albicans	96	0.9815	0.9455	0.325	0.287	4.66667e+08
C. albicans	96	0.955	0.919	0.302	0.264	4.43333e+08
C. albicans	96	0.9215	0.8855	0.322	0.284	4.33333e+08
C. tropicalis	96	1.587	1.551	0.398	0.36	6400000000
C. tropicalis	96	1.455	1.419	0.403	0.365	6000000000
C. tropicalis	96	1.422	1.386	0.36	0.322	6000000000
C. tropicalis	96	1.4165	1.3805	0.378	0.34	6.53333e+09
C. tropicalis	96	1.3905	1.3545	0.325	0.287	6200000000
C. tropicalis	96	1.364	1.328	0.37	0.332	5.53333e+09
C. tropicalis	96	1.3545	1.3185	0.331	0.293	6000000000
C. tropicalis	96	1.3395	1.3035	0.399	0.361	6800000000
C. tropicalis	96	1.3025	1.2665	0.461	0.423	5000000000
C. tropicalis	96	1.264	1.228	0.261	0.223	6000000000
C. tropicalis	96	1.248	1.212	0.385	0.347	5.06667e+09
C. tropicalis	96	1.231	1.195	0.404	0.366	4.66667e+09
C. tropicalis	96	1.198	1.162	0.391	0.353	4.06667e+09
C. tropicalis	96	1.1775	1.1415	0.395	0.357	3.86667e+09
C. tropicalis	96	1.121	1.085	0.375	0.337	5600000000

## Sheet: Formato R
sp	h	pbs	cv	cfu
C. tropicalis	96	1.3035	0.361	6800000000
C. tropicalis	96	1.3805	0.34	6.53333e+09
C. tropicalis	96	1.551	0.36	6400000000
C. tropicalis	96	1.3545	0.287	6200000000
C. tropicalis	96	1.419	0.365	6000000000
C. tropicalis	96	1.386	0.322	6000000000
C. tropicalis	96	1.3185	0.293	6000000000
C. tropicalis	96	1.228	0.223	6000000000
C. tropicalis	96	1.085	0.337	5600000000
C. tropicalis	96	1.328	0.332	5.53333e+09
C. tropicalis	96	1.212	0.347	5.06667e+09
C. tropicalis	96	1.2665	0.423	5000000000
C. tropicalis	96	1.195	0.366	4.66667e+09
C. tropicalis	72	1.2745	0.384	4.13333e+09
C. tropicalis	96	1.162	0.353	4.06667e+09
C. tropicalis	72	1.2995	0.361	4000000000
C. tropicalis	96	1141	0.357	3.86667e+09
C. tropicalis	48	0.9895	0.275	3.46667e+09
C. tropicalis	72	0.9195	0.333	3.16667e+09
C. tropicalis	72	1.1745	0.337	3.13333e+09
C. tropicalis	72	1.119	0.314	3.13333e+09
C. tropicalis	72	1.184	0.324	3000000000
C. tropicalis	72	1.098	0.363	3000000000
C. tropicalis	48	0.996	0.278	3000000000
C. tropicalis	48	1.0525	0.303	2.94333e+09
C. tropicalis	72	1.3045	0.341	2.93333e+09
C. tropicalis	48	0.9925	0.298	2.91667e+09
C. tropicalis	72	1.1295	0.351	2.83333e+09
C. tropicalis	72	1.21	0.372	2800000000
C. tropicalis	72	1.13	0.307	2800000000
C. tropicalis	48	1.1455	0.289	2.73333e+09
C. tropicalis	72	1.1395	0.263	2.73333e+09
C. tropicalis	48	0.915	0.295	2700000000
C. tropicalis	72	1.21	0.257	2.66667e+09
C. tropicalis	72	1.2955	0.332	2.53333e+09
C. tropicalis	48	0.746	0.269	2300000000
C. tropicalis	48	0.764	0.267	2200000000
C. tropicalis	48	0.7075	0.236	2200000000
C. tropicalis	48	0.977	0.261	2.13333e+09
C. tropicalis	48	1.163	0.236	2100000000
C. tropicalis	48	1.0505	0.272	2100000000
C. tropicalis	48	0.913	0.267	2070000000
C. tropicalis	72	1.0175	0.277	2.06667e+09
C. tropicalis	48	1.0105	0.194	2.03333e+09
C. tropicalis	48	0.862	0.287	2.03333e+09
C. tropicalis	48	0.9785	0.295	2000000000
C. tropicalis	48	0.861	0.261	2000000000
C. tropicalis	48	0.78	0.289	2000000000
C. tropicalis	48	0.9585	0.263	1.88333e+09
C. tropicalis	48	0.853	0.257	1800000000
C. tropicalis	24	0.878	0.143	1390000000
C. tropicalis	24	0.8175	0.144	1.31667e+09
C. tropicalis	24	0.9515	0.117	1.31333e+09
C. tropicalis	24	0.7355	0.159	1.17667e+09
C. tropicalis	24	0.784	0.185	1.12667e+09
C. tropicalis	24	0.3625	0.185	1.12333e+09
C. tropicalis	24	0.5615	0.1395	1110000000
C. tropicalis	24	0.7615	0.153	1100000000
C. tropicalis	24	0.579	0.178	1070000000
C. tropicalis	24	0.7	0.175	1040000000
C. tropicalis	24	0.524	0.14	1010000000
C. tropicalis	24	0.8355	0.144	9.26667e+08
C. tropicalis	24	0.737	0.1275	9.26667e+08
C. tropicalis	24	0.6625	0.137	9.26667e+08
C. tropicalis	24	0.7035	0.145	9.16667e+08
C. tropicalis	24	0.5135	0.1435	9.16667e+08
C. tropicalis	24	0.7795	0.156	6.23333e+08
C. tropicalis	24	0.549	0.148	6.16667e+08
C. tropicalis	24	0.503	0.147	610000000
C. albicans	72	1.01	0.288	5.93333e+08
C. albicans	72	1.116	0.291	5.86667e+08
C. albicans	96	1.1175	0.324	5.83333e+08
C. albicans	72	1.042	0.269	560000000
C. albicans	96	1.1235	0.327	5.33333e+08
C. albicans	96	1.009	0.282	5.33333e+08
C. tropicalis	24	0.408	0.152	530000000
C. albicans	96	1.146	0.366	5.16667e+08
C. albicans	96	1.061	0.324	5.16667e+08
C. albicans	96	1.027	0.369	510000000
C. albicans	72	0.8995	0.288	5.03333e+08
C. albicans	72	0.991	0.288	480000000
C. albicans	72	0.7725	0.269	470000000
C. albicans	96	1.033	0.311	4.66667e+08
C. albicans	96	0.9455	0.287	4.66667e+08
C. albicans	48	0.794	0.176	4.66667e+08
C. albicans	72	0.8415	0.222	450000000
C. albicans	96	0.919	0.264	4.43333e+08
C. albicans	96	0.951	0.318	4.36667e+08
C. albicans	48	0.645	0.168	4.36667e+08
C. albicans	96	1.0605	0.327	4.33333e+08
C. albicans	96	0.8855	0.284	4.33333e+08
C. albicans	96	1.306	0.314	430000000
C. albicans	96	0.957	0.273	430000000
C. albicans	96	1.1245	0.34	4.23333e+08
C. albicans	72	0.703	0.267	3.93333e+08
C. albicans	72	0.9045	0.271	3.76667e+08
C. albicans	72	0.8185	0.266	3.43333e+08
C. albicans	48	0.5395	0.159	340000000
C. albicans	72	0.666	0.285	330000000
C. albicans	48	0.4045	0.177	330000000
C. albicans	72	0.637	0.265	3.26667e+08
C. albicans	72	0.725	0.289	320000000
C. albicans	48	0.271	0.178	320000000
C. albicans	48	0.7235	0.179	2.96667e+08
C. albicans	72	0.5485	0.263	2.46667e+08
C. albicans	48	0.581	0.153	230000000
C. albicans	48	0.7865	0.154	2.26667e+08
C. albicans	48	0.4845	0.18	220000000
C. albicans	72	0.66	0.221	210000000
C. albicans	48	0.43	0.152	1.96667e+08
C. albicans	24	0.245	0.077	1.93333e+08
C. albicans	24	0.36	0.07	180000000
C. albicans	24	0.4375	0.07	1.73333e+08
C. albicans	48	0.4255	0.178	1.56667e+08
C. albicans	48	0.604	0.194	1.53333e+08
C. albicans	24	0.315	0.05	1.53333e+08
C. albicans	24	0.3855	0.0615	150000000
C. albicans	24	0.5955	0.0605	1.46667e+08
C. albicans	48	0.405	0.175	1.46667e+08
C. albicans	24	0.2105	0.05	1.46667e+08
C. albicans	48	0.403	0.145	1.33333e+08
C. albicans	24	0.327	0.067	130000000
C. albicans	24	0.292	0.058	1.23333e+08
C. albicans	24	0.1315	0.068	1.23333e+08
C. albicans	24	0.209	0.068	1.03333e+08
C. albicans	24	0.4645	0.023	100000000
C. albicans	24	0.3235	0.034	100000000
C. albicans	24	0.2785	0.029	9.33333e+07
C. albicans	24	0.1685	0.059	9.33333e+07
C. albicans	24	0.125	0.053	9.33333e+07
C. albicans	24	0.2755	0.053	8.66667e+07
C. albicans	24	0.1525	0.053	8.33333e+07
C. albicans	24	0.211	0.051	80000000
C. albicans	48	0.9285	0.15	80000000
C. albicans	24	0.101	0.063	80000000

## Sheet: All Descriptive Statics
sp	h	variable	n	min	max	median	q1	q3	iqr	mad	mean	sd	se	ci
C. albicans	24	cfu	20	83000000	193000000	113000000	93300000	147750000	54450000	40252590	121995000	3.51694e+07	7.86412e+06	1.64598e+07
C. albicans	24	cv	20	0.023	0.077	0.058	0.051	0.067	0.016	0.013	0.056	0.014	0.003	0.007
C. albicans	24	pbs	20	0.101	0.596	0.277	0.199	0.335	0.136	0.112	0.28	0.127	0.028	0.059
C. albicans	48	cfu	15	80000000	467000000	227000000	155000000	325000000	170000000	118608000	249000000	1.13246e+08	2.92401e+07	6.27137e+07
C. albicans	48	cv	15	0.145	0.194	0.175	0.154	0.178	0.024	0.01	0.168	0.015	0.004	0.008
C. albicans	48	pbs	15	0.271	0.928	0.539	0.415	0.684	0.269	0.199	0.562	0.184	0.048	0.102
C. albicans	72	cfu	15	210000000	593000000	393000000	328500000	491500000	163000000	114160200	4.12667e+08	1.19459e+08	3.08441e+07	6.6154e+07
C. albicans	72	cv	15	0.221	0.291	0.269	0.266	0.288	0.022	0.024	0.269	0.022	0.006	0.012
C. albicans	72	pbs	15	0.548	1.116	0.819	0.684	0.948	0.263	0.226	0.822	0.169	0.044	0.093
C. albicans	96	cfu	15	423000000	583000000	467000000	433000000	517000000	84000000	54856200	4.77067e+08	5.06803e+07	1.30856e+07	2.80658e+07
C. albicans	96	cv	15	0.264	0.369	0.318	0.286	0.327	0.042	0.033	0.314	0.031	0.008	0.017
C. albicans	96	pbs	15	0.885	1.306	1.033	0.954	1.117	0.163	0.122	1.044	0.109	0.028	0.06
C. tropicalis	24	cfu	20	530000000	1390000000	1025000000	917000000	1122500000	205500000	157896900	988750000	2.44094e+08	5.4581e+07	1.14239e+08
C. tropicalis	24	cv	20	0.117	0.185	0.146	0.142	0.157	0.015	0.01	0.151	0.018	0.004	0.008
C. tropicalis	24	pbs	20	0.362	0.952	0.702	0.543	0.781	0.238	0.19	0.667	0.16	0.036	0.075
C. tropicalis	48	cfu	20	1800000000	3470000000	2115000000	2022500000	2707500000	685000000	170499000	2330000000	4.59049e+08	1.02647e+08	2.14842e+08
C. tropicalis	48	cv	20	0.194	0.303	0.27	0.261	0.289	0.028	0.022	0.27	0.026	0.006	0.012
C. tropicalis	48	pbs	20	0.708	1.163	0.968	0.859	1.001	0.142	0.123	0.936	0.126	0.028	0.059
C. tropicalis	72	cfu	15	2070000000	4130000000	2930000000	2765000000	3130000000	365000000	296520000	2.99467e+09	5.15515e+08	1.33105e+08	2.85482e+08
C. tropicalis	72	cv	15	0.257	0.384	0.333	0.31	0.356	0.045	0.039	0.328	0.038	0.01	0.021
C. tropicalis	72	pbs	15	0.919	1.304	1.174	1.124	1.242	0.118	0.082	1.167	0.108	0.028	0.06
C. tropicalis	96	cfu	15	3870000000	6800000000	6000000000	5035000000	6100000000	1065000000	696822000	5.58267e+09	8.77696e+08	2.2662e+08	4.86052e+08
C. tropicalis	96	cv	15	0.223	0.423	0.347	0.327	0.36	0.033	0.022	0.338	0.045	0.012	0.025
C. tropicalis	96	pbs	15	1.085	1.555	1.318	1.204	1.365	0.162	0.133	1.289	0.122	0.031	0.068

## Sheet: Only Mean_SD
sp	h	pbs	A_PBS_D	Promedio_PBS	SD_PBS	cv	A_CV_D	Promedio_CV	SD_CV	cfu	A_CFU_D	Promedio_CFU	SD_CFU
C. albicans	24	0.5955	0.4486	0.280425	0.132247	0.0605	0.057	0.0559	0.00566274	147000000	150000000	121995000	2.22627e+07
C. albicans	24	0.4645				0.023				100000000
C. albicans	24	0.4375				0.07				173000000
C. albicans	24	0.3855				0.0615				150000000
C. albicans	24	0.36				0.07				180000000
C. albicans	24	0.327	0.3072			0.067	0.0476			130000000	119860000
C. albicans	24	0.3235				0.034				100000000
C. albicans	24	0.315				0.05				153000000
C. albicans	24	0.292				0.058				123000000
C. albicans	24	0.2785				0.029				93300000
C. albicans	24	0.2755	0.2302			0.053	0.0598			86700000	122540000
C. albicans	24	0.245				0.077				193000000
C. albicans	24	0.211				0.051				83000000
C. albicans	24	0.2105				0.05				147000000
C. albicans	24	0.209				0.068				103000000
C. albicans	24	0.1685	0.1357			0.059	0.0592			93300000	95580000
C. albicans	24	0.1525				0.053				83300000
C. albicans	24	0.1315				0.068				123000000
C. albicans	24	0.125				0.053				93300000
C. albicans	24	0.101				0.063				85000000
C. tropicalis	24	0.9515	0.8533	0.667325	0.169008	0.117	0.1466	0.150925	0.00425235	1310000000	1215400000	988750000	1.60331e+08
C. tropicalis	24	0.878				0.143				1390000000
C. tropicalis	24	0.8355				0.144				927000000
C. tropicalis	24	0.8175				0.144				1320000000
C. tropicalis	24	0.784				0.185				1130000000
C. tropicalis	24	0.7795	0.7434			0.156	0.1481			623000000	949400000
C. tropicalis	24	0.7615				0.153				1100000000
C. tropicalis	24	0.737				0.1275				927000000
C. tropicalis	24	0.7355				0.159				1180000000
C. tropicalis	24	0.7035				0.145				917000000
C. tropicalis	24	0.7	0.6104			0.175	0.1555			1040000000	952800000
C. tropicalis	24	0.6625				0.137				927000000
C. tropicalis	24	0.579				0.178				1070000000
C. tropicalis	24	0.5615				0.1395				1110000000
C. tropicalis	24	0.549				0.148				617000000
C. tropicalis	24	0.524	0.4622			0.14	0.1535			1010000000	837400000
C. tropicalis	24	0.5135				0.1435				917000000
C. tropicalis	24	0.503				0.147				610000000
C. tropicalis	24	0.408				0.152				530000000
C. tropicalis	24	0.3625				0.185				1120000000
C. albicans	48	0.9285	0.7755	0.5617	0.199027	0.15	0.1654	0.167867	0.00261024	80000000	301600000	249000000	4.58602e+07
C. albicans	48	0.794				0.176				467000000
C. albicans	48	0.7865				0.154				227000000
C. albicans	48	0.7235				0.179				297000000
C. albicans	48	0.645				0.168				437000000
C. albicans	48	0.604	0.5278			0.194	0.1676			153000000	228000000
C. albicans	48	0.581				0.153				230000000
C. albicans	48	0.5395				0.159				340000000
C. albicans	48	0.4845				0.18				220000000
C. albicans	48	0.43				0.152				197000000
C. albicans	48	0.4255	0.3818			0.178	0.1706			157000000	217400000
C. albicans	48	0.405				0.175				147000000
C. albicans	48	0.4045				0.177				330000000
C. albicans	48	0.403				0.145				133000000
C. albicans	48	0.271				0.178				320000000
C. tropicalis	48	1.16	1.082	0.935175	0.132375	0.236	0.2588	0.2696	0.0102775	2100000000	2380000000	2330000000	2.78635e+08
C. tropicalis	48	1.14				0.289				2730000000
C. tropicalis	48	1.05				0.303				2940000000
C. tropicalis	48	1.05				0.272				2100000000
C. tropicalis	48	1.01				0.194				2030000000
C. tropicalis	48	0.996	0.9867			0.278	0.2814			3000000000	2704000000
C. tropicalis	48	0.9925				0.298				2920000000
C. tropicalis	48	0.9895				0.275				3470000000
C. tropicalis	48	0.9785				0.295				2000000000
C. tropicalis	48	0.977				0.261				2130000000
C. tropicalis	48	0.9585	0.9019			0.263	0.2746			1880000000	2136000000
C. tropicalis	48	0.915				0.295				2700000000
C. tropicalis	48	0.913				0.267				2070000000
C. tropicalis	48	0.862				0.287				2030000000
C. tropicalis	48	0.861				0.261				2000000000
C. tropicalis	48	0.853	0.7701			0.257	0.2636			1800000000	2100000000
C. tropicalis	48	0.78				0.289				2000000000
C. tropicalis	48	0.764				0.267				2200000000
C. tropicalis	48	0.746				0.269				2300000000
C. tropicalis	48	0.7075				0.236				2200000000
C. albicans	72	1.11	1.0111	0.8218	0.18432	0.291	0.2814	0.269467	0.0108487	587000000	519400000	4.12667e+08	1.09071e+08
C. albicans	72	1.04				0.269				560000000
C. albicans	72	1.01				0.288				593000000
C. albicans	72	0.991				0.288				480000000
C. albicans	72	0.9045				0.271				377000000
C. albicans	72	0.8995	0.8114			0.288	0.2668			503000000	417200000
C. albicans	72	0.8415				0.222				450000000
C. albicans	72	0.8185				0.266				343000000
C. albicans	72	0.7725				0.269				470000000
C. albicans	72	0.725				0.289				320000000
C. albicans	72	0.703	0.6429			0.267	0.2602			393000000	301400000
C. albicans	72	0.666				0.285				330000000
C. albicans	72	0.66				0.221				210000000
C. albicans	72	0.637				0.265				327000000
C. albicans	72	0.5485				0.263				247000000
C. tropicalis	72	1.3	1.266	1.16503	0.089125	0.341	0.3484	0.327733	0.0196869	2930000000	3318000000	2.99467e+09	3.09143e+08
C. tropicalis	72	1.29				0.361				4000000000
C. tropicalis	72	1.29				0.332				2530000000
C. tropicalis	72	1.27				0.384				4130000000
C. tropicalis	72	1.18				0.324				3000000000
C. tropicalis	72	1.174	1.1318			0.337	0.3256			3130000000	2964000000
C. tropicalis	72	1.139				0.263				2730000000
C. tropicalis	72	1.129				0.351				2830000000
C. tropicalis	72	1.119				0.314				3130000000
C. tropicalis	72	1.098				0.363				3000000000
C. tropicalis	72	1.017	1.0973			0.277	0.3092			2070000000	2702000000
C. tropicalis	72	1.21				0.372				2800000000
C. tropicalis	72	1.21				0.257				2670000000
C. tropicalis	72	1.13				0.307				2800000000
C. tropicalis	72	0.9195				0.333				3170000000
C. albicans	96	1.306	1.162	1.04393	0.115307	0.314	0.3342	0.314	0.025607	430000000	497200000	4.77067e+08	3.04797e+07
C. albicans	96	1.146				0.366				517000000
C. albicans	96	1.124				0.34				423000000
C. albicans	96	1.123				0.327				533000000
C. albicans	96	1.111				0.324				583000000
C. albicans	96	1.061	1.0382			0.327	0.3226			433000000	492000000
C. albicans	96	1.061				0.324				517000000
C. albicans	96	1.033				0.311				467000000
C. albicans	96	1.027				0.369				510000000
C. albicans	96	1.009				0.282				533000000
C. albicans	96	0.957	0.9316			0.273	0.2852			430000000	442000000
C. albicans	96	0.951				0.318				437000000
C. albicans	96	0.9455				0.287				467000000
C. albicans	96	0.919				0.264				443000000
C. albicans	96	0.8855				0.284				433000000
C. tropicalis	96	1.555	1.4154	1.28887	0.128232	0.36	0.3348	0.337733	0.0130496	6400000000	6226000000	5.58267e+09	8.22456e+08
C. tropicalis	96	1.41				0.365				6000000000
C. tropicalis	96	1.381				0.322				6000000000
C. tropicalis	96	1.38				0.34				6530000000
C. tropicalis	96	1.351				0.287				6200000000
C. tropicalis	96	1.328	1.2922			0.332	0.3264			5530000000	5866000000
C. tropicalis	96	1.321				0.361				6800000000
C. tropicalis	96	1.318				0.293				6000000000
C. tropicalis	96	1.266				0.423				5000000000
C. tropicalis	96	1.228				0.223				6000000000
C. tropicalis	96	1.212	1.159			0.347	0.352			5070000000	4656000000
C. tropicalis	96	1.195				0.366				4670000000
C. tropicalis	96	1.162				0.353				4070000000
C. tropicalis	96	1.141				0.357				3870000000
C. tropicalis	96	1.085				0.337				5600000000
