# Supplementary material for: Evaluation of the biofilm life cycle between Candida albicans and Candida tropicalis
Source: Front Cell Infect Microbiol. 2022 Aug 18;12:953168. doi: 10.3389/fcimb.2022.953168 (PMC9433541; doi:10.3389/fcimb.2022.953168)
Supplement: Supplementary File S3 — Excel file with data on total cell counting through epifluorescence microscopy analysis. [file DataSheet_3.xlsx]

## Sheet: Fluorescence_Counting
Frames	sp	h	t	average	SD	d	average	SD	a	average	SD		alb_48			alb_72			kw
1	tropicalis	48	11300	15108.3	2532.14	2	0.908333	0.701243	98	99.0917	0.701243		Average	sd	yest/cm2	Average	sd	yest/cm2
2	tropicalis	48	11800			1.4			98.6				1311.33	849.401	6.59473e+06	41630.6	20877.6	1.62093e+08	0.3173
3	tropicalis	48	12900			2.2			97.8
4	tropicalis	48	12900			0.9			99.1
5	tropicalis	48	13700			1.3			98.7				trop_48			trop_72
6	tropicalis	48	15400			0.9			99.1				Average	sd		Average	sd
7	tropicalis	48	15700			0.3			99.7				19361.1	3935.7	3.05567e+07	61511.1	21739.5	1.68785e+08	0.3173
8	tropicalis	48	15900			0.4			99.6
9	tropicalis	48	17400			0.3			99.7						(SD)* (1E + 08/12880
10	tropicalis	48	17800			0.9			99.1
11	tropicalis	48	18100			0.2			99.8
12	tropicalis	48	18400			0.1			99.9
1	tropicalis	48	18800	20100	968.598	1.5	1.125	0.510125	98.5	98.875	0.510125
2	tropicalis	48	19000			1.7			98.3
3	tropicalis	48	19000			0.9			99.1
4	tropicalis	48	19200			0.7			99.3
5	tropicalis	48	19400			0.5			99.5
6	tropicalis	48	20200			0.7			99.3
7	tropicalis	48	20300			0.6			99.4
8	tropicalis	48	20800			0.7			99.3
9	tropicalis	48	20800			1.7			98.3
10	tropicalis	48	21100			1.2			98.8
11	tropicalis	48	21300			1.3			98.7
12	tropicalis	48	21300			2			98
1	tropicalis	48	21300	22875	846.517	0.9	0.75	0.365563	99.1	99.25	0.365563
2	tropicalis	48	21600			0.8			99.2
3	tropicalis	48	22500			0.3			99.7
4	tropicalis	48	22600			0.5			99.5
5	tropicalis	48	22600			1.3			98.7
6	tropicalis	48	22700			0.6			99.4
7	tropicalis	48	22900			0.7			99.3
8	tropicalis	48	23200			0.9			99.1
9	tropicalis	48	23500			1.1			98.9
10	tropicalis	48	23800			1.3			98.7
11	tropicalis	48	23900			0.3			99.7
12	tropicalis	48	23900			0.3			99.7
1	tropicalis	72	31300	39091.7	6780.78	27.8	12.2667	9.04799	72.2	87.7333	9.04799
2	tropicalis	72	32700			33.7			66.3
3	tropicalis	72	34100			5.8			94.2
4	tropicalis	72	34400			9.6			90.4
5	tropicalis	72	34900			6.9			93.1
6	tropicalis	72	35100			9.6			90.4
7	tropicalis	72	37200			10.2			89.8
8	tropicalis	72	38800			6.1			93.9
9	tropicalis	72	43700			14.1			85.9
10	tropicalis	72	47400			10.3			89.7
11	tropicalis	72	48600			6.8			93.2
12	tropicalis	72	50900			6.3			93.7
1	tropicalis	72	53900	62941.7	6326.49	13.3	19.425	8.05663	86.7	80.575	8.05663
2	tropicalis	72	56000			10.2			89.8
3	tropicalis	72	56700			11.8			88.2
4	tropicalis	72	58600			35.4			64.6
5	tropicalis	72	61200			18.7			81.3
6	tropicalis	72	62100			25.5			74.5
7	tropicalis	72	62500			31.5			68.5
8	tropicalis	72	62900			11.3			88.7
9	tropicalis	72	66500			16.6			83.4
10	tropicalis	72	69200			16			84
11	tropicalis	72	72400			22.2			77.8
12	tropicalis	72	73300			20.6			79.4
1	tropicalis	72	74200	82500	5385.16	27.8	20.5167	8.11562	72.2	79.4833	8.11562
2	tropicalis	72	74800			16.9			83.1
3	tropicalis	72	78300			24			76
4	tropicalis	72	79400			24.4			75.6
5	tropicalis	72	79600			36.8			63.2
6	tropicalis	72	80100			28.3			71.7
7	tropicalis	72	84600			11.7			88.3
8	tropicalis	72	86600			9.5			90.5
9	tropicalis	72	87000			10.7			89.3
10	tropicalis	72	87600			18.9			81.1
11	tropicalis	72	88900			18.6			81.4
12	tropicalis	72	88900			18.6			81.4
1	albicans	48	361	550	151.062	6	4.49167	3.16758	94	95.5083	3.16758
2	albicans	48	366			3.2			96.8
3	albicans	48	372			2			98
4	albicans	48	417			9.6			90.4
5	albicans	48	425			3.5			96.5
6	albicans	48	558			5.5			94.5
7	albicans	48	637			9.1			90.9
8	albicans	48	645			1.2			98.8
9	albicans	48	652			3.5			96.5
10	albicans	48	709			8.3			91.7
11	albicans	48	726			0.7			99.3
12	albicans	48	732			1.3			98.7
1	albicans	48	839	1156.5	244.818	4.9	5.525	1.4561	95.1	94.475	1.4561
2	albicans	48	841			5.5			94.5
3	albicans	48	929			4.5			95.5
4	albicans	48	969			6			94
5	albicans	48	1060			8.2			91.8
6	albicans	48	1090			6.7			93.3
7	albicans	48	1090			6.9			93.1
8	albicans	48	1310			5.2			94.8
9	albicans	48	1360			3.3			96.7
10	albicans	48	1400			5			95
11	albicans	48	1480			6.7			93.3
12	albicans	48	1510			3.4			96.6
1	albicans	48	1560	2227.5	738.218	4.1	6.06667	1.59792	95.9	93.9333	1.59792
2	albicans	48	1660			6.1			93.9
3	albicans	48	1680			6.2			93.8
4	albicans	48	1720			7.4			92.6
5	albicans	48	1780			8.8			91.2
6	albicans	48	1800			6.8			93.2
7	albicans	48	1810			8.2			91.8
8	albicans	48	2200			4.8			95.2
9	albicans	48	2450			6.2			93.8
10	albicans	48	2970			3.6			96.4
11	albicans	48	3470			4.6			95.4
12	albicans	48	3630			6			94
1	albicans	72	21400	24216.7	2030.6	15.7	20.625	13.6212	84.3	79.375	13.6212
2	albicans	72	22200			18			82
3	albicans	72	22300			15.7			84.3
4	albicans	72	22700			61.3			38.7
5	albicans	72	23500			16.4			83.6
6	albicans	72	23500			11.5			88.5
7	albicans	72	23800			14.7			85.3
8	albicans	72	24600			12.8			87.2
9	albicans	72	25800			29.9			70.1
10	albicans	72	26000			14.6			85.4
11	albicans	72	27200			19.4			80.6
12	albicans	72	27600			17.5			82.5
1	albicans	72	29200	35900	5802.51	15.3	14.625	3.08784	84.7	85.375	3.08784
2	albicans	72	30000			17.3			82.7
3	albicans	72	30300			10.1			89.9
4	albicans	72	30500			14.8			85.2
5	albicans	72	32800			16.5			83.5
6	albicans	72	33700			11			89
7	albicans	72	34900			14.5			85.5
8	albicans	72	37200			10.1			89.9
9	albicans	72	40700			20.8			79.2
10	albicans	72	43300			15.1			84.9
11	albicans	72	43500			15.7			84.3
12	albicans	72	44700			14.3			85.7
1	albicans	72	48600	64775	9068.94	19.5	15.7917	1.91143	80.5	84.2083	1.91143
2	albicans	72	52700			17.7			82.3
3	albicans	72	56600			13.3			86.7
4	albicans	72	61400			13.6			86.4
5	albicans	72	63500			14.7			85.3
6	albicans	72	64000			14.3			85.7
7	albicans	72	66100			16.2			83.8
8	albicans	72	66500			14			86
9	albicans	72	71100			15.5			84.5
10	albicans	72	71900			16.4			83.6
11	albicans	72	77400			16.5			83.5
12	albicans	72	77500			17.8			82.2

## Sheet: Particle analisis
	Fluorescence Particle Analysis													SEM Particle Analysis
sp	Frame	Area	Average	SD	StdDev	Perim.	Angle	Circ.	Average	SD	Median	Solidity	Length		Area	Average	SD	StdDev	Perim.	Angle	Circ.	Average	SD	Median	Solidity	Length
alb_48	1	5.111	4.1445	0.567117	6.082	72.04	-88.091	0.012	0.0355	0.0285928	64	NaN	72.04	1	0.023	0.0176667	0.00325669	6812.05	7.996	-88.588	0.004	0.008	0.00453271	34830	NaN	7.996
alb_48	2	4.311			5.726	64.001	89.642	0.013			73.667	NaN	64.001	2	0.017			5628.46	5.483	-93.091	0.007			25756	NaN	5.483
alb_48	3	4.622			3.637	54.163	-85.553	0.02			85.667	NaN	54.163	3	0.014			3747.55	5.146	-90	0.007			26978	NaN	5.146
alb_48	4	3.867			4.476	28.443	-79.875	0.06			70.678	NaN	28.443	4	0.016			4048.64	5.045	-93.235	0.008			36264.9	NaN	5.045
alb_48	5	4.844			3.309	72.002	-90.477	0.012			53	NaN	72.002	5	0.014			6926.73	4.065	-94.635	0.011			37436	NaN	4.065
alb_48	6	3.689			5.412	52.025	-88.238	0.017			66.667	NaN	52.025	6	0.022			8714.2	8.103	-90.465	0.004			27566.9	NaN	8.103
alb_48	7	3.867			2.726	20.716	74.89	0.113			80.462	NaN	20.716	7	0.015			12389.2	5.475	-89.198	0.006			33571	NaN	5.475
alb_48	8	3.956			5.51	34.337	-81.964	0.042			85.667	NaN	34.337	8	0.021			5688.33	7.447	-90.758	0.005			30707.2	NaN	7.447
alb_48	9	3.956			4.778	36.293	-82.718	0.038			49.007	NaN	36.293	9	0.018			7594.97	6.68	-89.624	0.005			26170.2	NaN	6.68
alb_48	10	2.978			4.056	32.14	84.644	0.036			72.961	NaN	32.14	10	0.015			12967.4	3.85	-95.548	0.012			42193.6	NaN	3.85
alb_48	11	4.133			6.138	36.346	82.093	0.039			64.722	NaN	36.346	11	0.016			8844.55	3.215	-80.987	0.02			26649.7	NaN	3.215
alb_48	12	4.4			6.79	48.201	-95.237	0.024			46.166	NaN	48.201	12	0.021			6663.63	5.932	85.342	0.007			25641.5	NaN	5.932
alb_72	1	3.911	4.77408	0.749019	5.856	6.135	19.026	1	0.143667	0.292672	78.132	NaN	6.135	1	0.022	0.0194167	0.00235327	3769.12	7.994	-90.785	0.004	0.00783333	0.0035887	37449	NaN	7.994
alb_72	2	4.356			4.208	24.739	75.964	0.089			78.153	NaN	24.739	2	0.02			4032.83	6.901	-91.455	0.005			36031.7	NaN	6.901
alb_72	3	4.844			7.818	72.001	-89.682	0.012			72.333	NaN	72.001	3	0.015			3013.28	5.366	-90.818	0.007			40059.4	NaN	5.366
alb_72	4	4.489			6.278	44.283	-83.517	0.029			78.628	NaN	44.283	4	0.019			5755.42	5.6	85.739	0.008			37143.9	NaN	5.6
alb_72	5	4.044			5.372	26.555	78.267	0.072			78.753	NaN	26.555	5	0.017			4907.76	3.754	-82.626	0.015			35772.8	NaN	3.754
alb_72	6	4.044			4.843	60.003	-89.427	0.014			82.967	NaN	60.003	6	0.016			2673.88	5.044	86.889	0.008			35082	NaN	5.044
alb_72	7	6.267			19.043	62.394	-83.558	0.02			95.321	NaN	62.394	7	0.02			5770.37	6.796	-87.414	0.006			35485.7	NaN	6.796
alb_72	8	4.933			6.272	50.291	-83.836	0.025			81.28	NaN	50.291	8	0.023			6026.79	7.022	-93.666	0.006			38779.4	NaN	7.022
alb_72	9	4.178			4.395	56.06	87.342	0.017			88.071	NaN	56.06	9	0.02			3997.31	7.228	-88.785	0.005			35695.6	NaN	7.228
alb_72	10	5.689			6.243	68.184	-85.795	0.015			71.785	NaN	68.184	10	0.021			6667.18	5.718	84.726	0.008			38250.4	NaN	5.718
alb_72	11	5.556			3.375	12.932	50.648	0.417			85.667	NaN	12.932	11	0.02			3199.88	6.144	86.424	0.007			36723	NaN	6.144
alb_72	12	4.978			2.218	66.088	-92.949	0.014			85.68	NaN	66.088	12	0.02			5020.97	4.098	-81.394	0.015			37029.5	NaN	4.098
trop_48	1	2.044	2.4185	0.310542	3.035	5	-53.13	1	0.304667	0.347971	79.967	NaN	5	1	0.011	0.0101667	0.00185047	10931.4	3.401	-86.493	0.012	0.159583	0.298129	42657.3	NaN	3.401
trop_48	2	2.667			5.911	16.4	-77.32	0.125			85.667	NaN	16.4	2	0.013			3045.17	4.382	-91.718	0.008			41747.8	NaN	4.382
trop_48	3	2.444			2.513	12.472	74.181	0.197			70.284	NaN	12.472	3	0.007			2627.85	2.3	-91.637	0.016			51450.4	NaN	2.3
trop_48	4	2.178			15.447	5.122	-51.34	1			127.583	NaN	5.122	4	0.011			2036.89	2.433	-98.021	0.024			36181.8	NaN	2.433
trop_48	5	2.356			4.669	18.248	80.538	0.089			75.667	NaN	18.248	5	0.012			2848.08	1.689	76.504	0.052			35969.2	NaN	1.689
trop_48	6	2.444			5.561	20.224	81.469	0.075			74.574	NaN	20.224	6	0.01			8052.74	3.395	-89.076	0.01			39121.2	NaN	3.395
trop_48	7	1.822			1.319	12.238	78.69	0.153			84.907	NaN	12.238	7	0.008			8015.32	2.847	-90.22	0.012			44286.1	NaN	2.847
trop_48	8	2.356			4.24	18.248	80.538	0.089			81.437	NaN	18.248	8	0.01			11801.4	0.388	16.39	0.857			42467.7	NaN	0.388
trop_48	9	2.578			3.477	26.15	-83.853	0.047			74.043	NaN	26.15	9	0.012			5530.89	4.38	-89.857	0.008			39478.9	NaN	4.38
trop_48	10	2.622			5.462	8.857	64.592	0.42			70	NaN	8.857	10	0.011			8233.05	0.961	65.772	0.152			39643.7	NaN	0.961
trop_48	11	3.022			4.298	26.248	82.117	0.055			84.109	NaN	26.248	11	0.008			9167.83	1.554	-80.67	0.043			44676.3	NaN	1.554
trop_48	12	2.489			2.117	8.773	65.772	0.406			71.317	NaN	8.773	12	0.009			11855.6	0.404	-32.829	0.721			44048	NaN	0.404
trop_72	1	2.622	2.12967	0.502956	9.631	38.008	-91.206	0.023	0.318833	0.373437	64.153	NaN	38.008	1	0.009	0.01075	0.00186474	9012.11	2.419	-84.806	0.019	0.0969167	0.216269	35438.1	NaN	2.419
trop_72	2	3.022			11.07	44.004	-89.219	0.02			71.478	NaN	44.004	2	0.008			6637.8	3.066	-90.409	0.011			44216.9	NaN	3.066
trop_72	3	2.489			2.351	14.407	-76.35	0.151			84.223	NaN	14.407	3	0.012			15042.5	4.055	-87.678	0.009			44759.6	NaN	4.055
trop_72	4	1.556			7.586	6.391	69.864	0.479			64.417	NaN	6.391	4	0.009			7831.62	3.069	-87.342	0.012			45511.9	NaN	3.069
trop_72	5	2.578			13.989	12.528	73.301	0.206			67.117	NaN	12.528	5	0.012			8890.18	4.162	-88.493	0.009			42034.1	NaN	4.162
trop_72	6	1.422			6.53	13.429	-83.157	0.099			60.38	NaN	13.429	6	0.009			12431.9	3.068	-88.159	0.012			41280	NaN	3.068
trop_72	7	1.6			4.388	17.407	84.726	0.066			39.177	NaN	17.407	7	0.014			12157.3	2.863	98.328	0.021			32665.4	NaN	2.863
trop_72	8	1.867			7.487	5.963	-63.435	0.66			53.452	NaN	5.963	8	0.012			7745.47	0.694	52.046	0.309			30325.6	NaN	0.694
trop_72	9	1.733			4.664	16.125	82.875	0.084			60.934	NaN	16.125	9	0.012			3830.87	3.405	85.389	0.013			33832.2	NaN	3.405
trop_72	10	2.4			8.638	28.081	85.643	0.038			57.924	NaN	28.081	10	0.009			3104.38	3.394	-90	0.01			31972	NaN	3.394
trop_72	11	2.089			7.81	4.064	41.009	1			84.087	NaN	4.064	11	0.011			6258.12	3.728	-87.138	0.01			32373.5	NaN	3.728
trop_72	12	2.178			6.892	3.467	-22.62	1			62.222	NaN	3.467	12	0.012			12113.9	0.462	-13.707	0.728			36684.6	NaN	0.462

## Sheet: Resume
	Table 3
	Data obtained from Microscopy Analysis
Epifluorescence Microscopy with Dead-Alive Staining
	C. albicans								C. tropicalis												Non-parametrical statistical analysis Inter-species
Assay	nb	Mean of yeasts/frame	Mean of yeasts/ cm2 d		Dead	Alive (SD) %		KW		Mean of yeasts/frame		Mean of yeasts/ cm2		Dead			Alive (SD) %		KW			Friedman a Test		Wilcoxon a test
		(SD)c			(SD) %			p-value		(SD)				(SD) %					p-value			p-value		p-value
48h	3	1.3E+03 (8.5E+02)		6590000	5	95		0.317		1.9E+04 (3.9E+03)		3.02E+07		4.3			95.7		0.317			0.003877		3.03e-13
					-0.53	(1)								-0.5			(0.2)
72h	3	4.2E+04 (2.1E+04)		162000000	17.1	83				6.1E+04 (2.2E+04)		167000000		17.4			83							3.2e-05
					-3.18	-3								-4.5			-5
SEM - Morphology of yeasts
C. albicans							C. tropicalis											Non-parametrical statistical analysis Inter-species
		Yeast Area									Yeast Area												Friedman a Test			Wilcoxon a test
																							p-value			p-value
Assay	nb	Mean	KW								Mean		KW										4.26e-12			3.5e-05
		(SD) µm	p-value								(SD) µm		p-value
48h	3	0.018 (0.003)	0.2								0.010 (0.002)		0.4													3e-05
72h	3	0.016 (0.002)									0.011 (0.002)
Note. Results obtained from image analysis, we choose two time points (48h and 72h) for each specie to compare the biofilm structure using the dead/alive assay in epifluorescence microscopy and SEM microscopy, to obtain dead and alive percentages images were processed in ImageJ by Fiji using the macros Biofilms Viability checker (see methods), DAPI images were processed in Cell Profiler using a p…
a Friedman test and Wilcoxon test was realized in yeast/cm2 results.
b number of assays in different days, en each assays we obtain at least 12 photographs for counting
c Average of photographs per day and SD.
d yeast/cm2 obtain by formula: average of Candida (SD)* (1E + 08/12880).
Por favor, tienes que añadir también el cálculo de SD en Yeats/cm2
Da más de 100%
Hay una diferencia de casi 1.00E+1 entre las candidas a 48h pero el wilcoxon test te dá 1 como 72h que no hay casi diferencia en la cantidad. Por favor confirma bien esto con algún test online. Lo veo raro.
Da más de 100%
Por favor añadir version del programa, link y referencias
Por favor añadir versión del programa, link y referencias. No entendí el pipeline designed por ti. Por favor aclárame eso.
